# Supplementary material for: Mialostatin, a Novel Midgut Cystatin from Ixodes ricinus Ticks: Crystal Structure and Regulation of Host Blood Digestion
Source: Int J Mol Sci. 2021 May 20;22(10):5371. doi: 10.3390/ijms22105371 (PMC8161381; doi:10.3390/ijms22105371)
Supplement: Supplementary file 1 [file ijms-22-05371-s001.zip]

Archive with 1 entries (1 files):
- ijms-1207856-supplementary.pdf
